# Supplementary material for: (E)-N-(3-(1-(2-(4-(2,2,2-Trifluoroacetamido)benzoyl)hydrazono)ethyl)phenyl)nicotinamide: A Novel Pyridine Derivative for Inhibiting Vascular Endothelial Growth Factor Receptor-2: Synthesis, Computational, and Anticancer Studies
Source: Molecules. 2022 Nov 9;27(22):7719. doi: 10.3390/molecules27227719 (PMC9697799; doi:10.3390/molecules27227719)
Supplement: Supplementary file 1 [file molecules-27-07719-s001.zip]

Archive with 1 entries (1 files):
- molecules-1959953-supplementary.pdf
